# Supplementary material for: Diversity and Plant Growth-Promoting Properties of Rhodiola rosea Root Endophytic Bacteria
Source: Microorganisms. 2024 Dec 25;13(1):13. doi: 10.3390/microorganisms13010013 (PMC11767865; doi:10.3390/microorganisms13010013)
Supplement: Supplementary file 1 [file microorganisms-13-00013-s001.zip]

Archive with 2 entries (2 files):
- Supplementary Materials-Table S2.xlsx
- Supplementary-Materials.pdf
