# Supplementary material for: Diversity and Plant Growth-Promoting Properties of Rhodiola rosea Root Endophytic Bacteria
Source: Microorganisms. 2024 Dec 25;13(1):13. doi: 10.3390/microorganisms13010013 (PMC11767865; doi:10.3390/microorganisms13010013)
Supplement: Supplementary file 1 [file microorganisms-13-00013-s001.zip › Supplementary Materials-Table S2.xlsx]

## Sheet: family-abundance
Table S2. Relative abundance of family level taxa in Rhodiola rosea plant rhizome samples. For each experimental group of the 1-year and >4-years old plants, three plant replicates (indicated as samples A1-3 and B1-3, respectively) were used for DNA extraction. One to four DNA samples isolated from each plant were analysed using 16S rRNA gene V4 and V5-7 variable region amplicon high-throughput s…
Domain	V4								V5-7
Experimental group	1-year				>4-years				1-year				>4-years
Sample	A1	A2	A3		B1	B2	B3		A1	A2	A3		B1	B2	B3
Yersiniaceae	0.32	0.6	0.16		22.72	4.44	40.4		-	-	-		33	-	11
Pseudomonadaceae	11.88	25.2	18.68		6.8	8.04	9.28		1.04	2.56	1.88		-	1.48	4.6
Comamonadaceae	0.52	0.56	1.04		7.92	20.72	5.12		5.28	5.92	4.44		8.44	20	11.08
Rhizobiaceae	3.96	0.36	1.4		13.2	8.6	2.72		19.44	9.72	11.76		-	3.92	9.16
Microbacteriaceae	-	-	-		-	-	-		19.24	7.72	6.88		19.64	2.4	20.68
Xanthobacteraceae	2.4	0.84	0.32		1.88	4.32	2.8		2.44	2.28	3.72		4.96	18.56	5.04
Enterobacteriaceae	2.04	1.32	2.44		4.6	9.4	3.8		1.48	2.56	0.64		2.96	17.28	-
Micromonosporaceae	0.2	0.04	0.48		0.56	1.08	0.24		7.64	14.88	9.8		-	9.72	-
Staphylococcaceae	11.08	12.32	9.72		1.56	0.4	0.56		2.04	1.6	1.88		-	-	-
Caulobacteraceae	0.6	0.12	-		4	9.44	-		2.2	1.36	1.32		2.96	3.56	4.76
Sphingomonadaceae	1.52	2.32	1.24		2.64	1.08	0.08		4.28	1.12	1.96		0.6	5.08	7.48
Micrococcaceae	0.32	0.32	-		0.04	0.44	0.52		2.64	0.64	-		4.8	7.4	10.92
Erwiniaceae	-	-	-		-	-	-		-	13.6	11.76		-	-	-
Moraxellaceae	1.12	2.4	0.68		4.56	6.6	8.04		-	-	-		-	-	-
Streptomycetaceae	0.12	0.6	0.52		-	7.04	1.76		-	2.48	1.48		-	0.4	6.4
Kineosporiaceae	-	-	-		1.36	5.16	3.28		-	2.12	0.2		-	8.04	-
Bacillaceae	1	0.48	0.48		5.56	0.6	3.8		-	0.04	-		5.72	-	-
Chitinophagaceae	1.04	-	1.28		4.56	3.68	0.48		-	-	0.08		5.76	0.36	-
Corynebacteriaceae	2.84	2.8	4		2.4	0.88	2.52		-	0.32	0.52		-	-	-
Prevotellaceae	7.2	4.2	1.76		-	-	-		-	-	-		-	-	-
Nocardioidaceae	-	0.36	0.16		-	3.24	0.24		2.6	1.72	1.96		-	-	2.72
Mycobacteriaceae	0.24	-	-		0.52	0.76	-		0.44	-	0.48		3.8	-	6.16
Pectobacteriaceae	-	-	-		4.04	-	7		-	-	-		-	-	-
Flavobacteriaceae	0.32	0.24	-		2.16	-	-		4.08	2	1.72		-	-	-
Helicobacteraceae	2.52	4.76	2.4		-	-	0.36		-	-	-		-	-	-
Xanthomonadaceae	0.56	0.64	0.24		1.16	-	1.28		2.6	2.04	1.28		-	-	-
Beijerinckiaceae	0.28	-	-		0.28	0.6	0.36		-	-	0.16		7.36	-	-
Lachnospiraceae	2.68	1.72	2.76		-	-	-		-	-	-		-	-	-
Streptococcaceae	0.12	-	-		0.92	1.52	1.88		1.16	0.44	0.68		-	0.28	-
Steroidobacteraceae	-	-	-		-	-	-		-	3.24	3.4		-	-	-
Lactobacillaceae	1.72	1.08	2.4		-	0.04	-		0.36	-	-		-	-	-
Cellulomonadaceae	-	-	-		-	-	-		3.36	0.2	1.84		-	-	-
Propionibacteriaceae	-	-	-		-	-	-		2.2	1.16	2.04		-	-	-
Neisseriaceae	0.28	-	-		0.84	0.24	0.24		0.64	1.48	1.52		-	-	-
Rhodobacteraceae	0.52	0.32	0.68		-	-	-		0.96	0.68	1.8		-	-	-
Rhodocyclaceae	0.16	-	0.2		-	-	-		2.08	0.48	0.4		-	1.52	-
Muribaculaceae	0.8	1.28	2.68		-	-	-		-	-	-		-	-	-
Clostridiaceae	0.88	0.04	-		-	-	-		0.52	1.12	2.12		-	-	-
Oxalobacteraceae	1.64	0.28	1.28		-	0.24	0.52		0.52	-	0.2		-	-	-
Methanosarcinaceae	1.72	1.68	1.24		-	-	-		-	-	-		-	-	-
Rikenellaceae	-	-	-		-	-	-		0.88	0.68	2.48		-	-	-
Vermiphilaceae	0.08	0.28	0.08		-	-	-		2.2	-	1.4		-	-	-
Microscillaceae	0.44	-	0.2		1.16	-	-		0.52	0.96	0.68		-	-	-
Succinivibrionaceae	1.44	0.52	1.52		0.24	-	-		-	-	-		-	-	-
Pirellulaceae	2.04	1.16	0.4		-	-	-		-	-	-		-	-	-
Methylomirabilaceae	1.8	1	0.64		-	-	-		-	-	-		-	-	-
Sandaracinaceae	-	-	-		-	-	-		-	2	1.32		-	-	-
Sporomusaceae	0.52	0.08	-		1.96	-	-		-	0.28	0.48		-	-	-
Bacteroidaceae	1.4	1	0.68		-	-	0.16		-	-	-		-	-	-
Erysipelotrichaceae	0.68	-	0.32		-	-	-		-	0.56	1.68		-	-	-
Cellvibrionaceae	-	-	-		-	-	-		-	1.16	2		-	-	-
Solirubrobacteraceae	-	-	-		-	-	-		0.96	0.12	2.08		-	-	-
Methanomassiliicoccaceae	0.52	1.88	0.68		-	-	-		-	-	-		-	-	-
Actinomarinaceae	1.16	0.92	0.88		-	-	-		-	-	-		-	-	-
Alcaligenaceae	-	-	-		-	-	-		-	1.12	1.68		-	-	-
Methylophilaceae	-	-	-		-	-	-		-	0.88	1.16		-	-	-
Phycisphaeraceae	0.6	0.8	0.64		-	-	-		-	-	-		-	-	-
Pasteurellaceae	-	-	-		0.12	1.04	0.2		-	0.08	0.4		-	-	-
Nitrososphaeraceae	0.28	0.32	0.72		0.4	-	-		-	-	-		-	-	-
Acidaminococcaceae	0.68	-	0.6		0.32	-	-		-	-	-		-	-	-
Pedosphaeraceae	0.6	1	-		-	-	-		-	-	-		-	-	-
Gemmatimonadaceae	0.4	0.92	0.24		-	-	-		-	-	-		-	-	-
Gemmataceae	0.44	1.08	-		-	-	-		-	-	-		-	-	-
Fusobacteriaceae	0.2	0.48	0.8		-	-	-		-	-	-		-	-	-
Pseudonocardiaceae	-	-	-		-	-	-		-	0.84	0.52		-	-	-
Oscillospiraceae	0.04	0.48	0.8		-	-	-		-	-	-		-	-	-
Christensenellaceae	-	-	-		-	-	-		0.88	0.36	-		-	-	-
Ruminococcaceae	0.72	-	0.48		-	-	-		-	-	-		-	-	-
Halieaceae	0.52	0.28	0.32		-	-	-		-	-	-		-	-	-
Planococcaceae	-	-	-		-	-	-		-	0.76	0.36		-	-	-
Methanospirillaceae	0.2	0.16	0.72		-	-	-		-	-	-		-	-	-
Verrucomicrobiaceae	0.36	-	0.72		-	-	-		-	-	-		-	-	-
Syntrophomonadaceae	0.24	0.16	-		-	-	-		-	0.36	0.28		-	-	-
Thermomonosporaceae	-	0.6	0.44		-	-	-		-	-	-		-	-	-
Methylophagaceae	-	-	-		-	-	-		-	0.56	0.4		-	-	-
Nitrosomonadaceae	-	0.24	0.12		-	-	-		-	0.32	0.28		-	-	-
Unknown_Family	-	-	-		-	-	-		0.48	0.2	0.24		-	-	-
Chthoniobacteraceae	-	0.52	0.36		-	-	-		-	-	-		-	-	-
Koribacteraceae	0.52	0.36	-		-	-	-		-	-	-		-	-	-
Nitrosopumilaceae	-	0.2	0.68		-	-	-		-	-	-		-	-	-
Hydrogenophilaceae	0.44	-	0.4		-	-	-		-	-	-		-	-	-
Halomonadaceae	0.28	-	0.52		-	-	-		-	-	-		-	-	-
Ilumatobacteraceae	-	-	-		-	-	-		-	0.64	0.16		-	-	-
Nitrococcales_Incertae_Sedis	-	-	-		-	-	-		-	0.28	0.52		-	-	-
Akkermansiaceae	0.2	-	0.36		-	0.2	-		-	-	-		-	-	-
Magnetospirillaceae	0.28	-	0.48		-	-	-		-	-	-		-	-	-
Haliangiaceae	0.32	0.12	-		-	-	-		-	0.08	0.2		-	-	-
Devosiaceae	-	-	-		-	-	-		-	0.32	0.4		-	-	-
Hyphomicrobiaceae	-	-	-		-	-	-		-	0.28	0.44		-	-	-
Rubritaleaceae	-	-	-		0.36	-	0.36		-	-	-		-	-	-
Hyphomonadaceae	-	-	-		-	-	-		-	0.36	0.32		-	-	-
Petrotogaceae	0.32	-	0.36		-	-	-		-	-	-		-	-	-
Chromobacteriaceae	0.24	0.2	0.2		-	-	-		-	-	-		-	-	-
Sedimentibacteraceae	0.28	0.36	-		-	-	-		-	-	-		-	-	-
Enterococcaceae	0.28	-	0.32		-	-	-		-	-	-		-	-	-
Rhizobiales_Incertae_Sedis	-	-	-		-	-	-		-	0.4	0.16		-	-	-
Deferribacteraceae	0.2	-	0.24		-	0.12	-		-	-	-		-	-	-
Methanomethylophilaceae	-	0.16	0.32		-	-	-		-	-	-		-	-	-
Alicyclobacillaceae	0.12	-	0.32		-	-	-		-	-	-		-	-	-
Sphingobacteriaceae	0.16	0.28	-		-	-	-		-	-	-		-	-	-
Diplorickettsiaceae	-	0.08	0.32		-	-	-		-	-	-		-	-	-
Methanobacteriaceae	0.28	0.12	-		-	-	-		-	-	-		-	-	-
Reyranellaceae	-	-	-		-	-	-		-	0.08	0.32		-	-	-
Saprospiraceae	-	-	-		-	-	-		-	0.4	-		-	-	-
Erysipelatoclostridiaceae	0.16	0.2	-		-	-	-		-	-	-		-	-	-
Bacteriovoracaceae	-	-	-		-	-	-		-	0.24	0.08		-	-	-
Veillonellaceae	0.16	-	0.08		-	-	-		-	-	-		-	-	-
Pseudoalteromonadaceae	-	0.12	0.12		-	-	-		-	-	-		-	-	-
Not assigned	13.8	14.32	20.04		1.16	0.08	1.88		3.04	1.52	0.84		-	-	-
